# Supplementary material for: Therapeutic Efficacy of Small Extracellular Vesicles Loaded with ROCK Inhibitor in Parkinson’s Disease
Source: Pharmaceutics. 2025 Mar 13;17(3):365. doi: 10.3390/pharmaceutics17030365 (PMC11944340; doi:10.3390/pharmaceutics17030365)
Supplement: Supplementary file 1 [file pharmaceutics-17-00365-s001.zip]

Archive with 5 entries (5 files):
- Supplemental Figure S1.jpeg
- Supplemental Figure S2.tiff
- Supplemental Figure S3.tif
- Supplemental Material.pdf
- Table S1.tiff
